# Supplementary material for: Relationships between Affect Recognition, Empathy, Alexithymia, and Co-Occurring Conditions in Autism
Source: Brain Sci. 2023 Aug 3;13(8):1161. doi: 10.3390/brainsci13081161 (PMC10452701; doi:10.3390/brainsci13081161)
Supplement: Supplementary file 1 [file brainsci-13-01161-s001.zip]

Archive with 1 entries (1 files):
- brainsci-2545353-supplementary.pdf
